# Supplementary material for: Longitudinal Evaluation of Humoral and Cellular Immunity After BNT162b2 COVID-19 Vaccination: Influence of Booster Type, Infection and Chronic Health Conditions
Source: Vaccines (Basel). 2025 Oct 2;13(10):1031. doi: 10.3390/vaccines13101031 (PMC12567546; doi:10.3390/vaccines13101031)
Supplement: Supplementary file 1 [file vaccines-13-01031-s001.zip]

Archive with 1 entries (1 files):
- vaccines-3822684-supplementary.pdf
